# Supplementary material for: Phenotypic Variability of Root System Architecture Traits for Drought Tolerance among Accessions of Citron Watermelon (Citrullus lanatus var. citroides (L.H. Bailey)
Source: Plants (Basel). 2022 Sep 26;11(19):2522. doi: 10.3390/plants11192522 (PMC9573351; doi:10.3390/plants11192522)
Supplement: Supplementary file 1 [file plants-11-02522-s001.zip]

Archive with 1 entries (1 files):
- plants-1868098-supplementary.pdf
